# Supplementary material for: Retention in Care, Mortality, Loss-to-Follow-Up, and Viral Suppression among Antiretroviral Treatment-Naïve and Experienced Persons Participating in a Nationally Representative HIV Pre-Treatment Drug Resistance Survey in Mexico
Source: Pathogens. 2021 Dec 1;10(12):1569. doi: 10.3390/pathogens10121569 (PMC8706073; doi:10.3390/pathogens10121569)
Supplement: Supplementary file 1 [file pathogens-10-01569-s001.zip]

Archive with 1 entries (1 files):
- pathogens-1463828-supplementary.pdf
